# Supplementary material for: Whole Genome Analysis and Assessment of the Metabolic Potential of Streptomyces carpaticus SCPM-O-B-9993, a Promising Phytostimulant and Antiviral Agent
Source: Biology (Basel). 2024 May 28;13(6):388. doi: 10.3390/biology13060388 (PMC11200584; doi:10.3390/biology13060388)
Supplement: Supplementary file 1 [file biology-13-00388-s001.zip]

Archive with 1 entries (1 files):
- biology-2972496-supplementary.pdf
